# Supplementary material for: Digital Stress-Preventive Management Competencies: Definition, Identification and Tool Development for Research and Practice
Source: Int J Environ Res Public Health. 2025 Feb 12;22(2):267. doi: 10.3390/ijerph22020267 (PMC11855444; doi:10.3390/ijerph22020267)
Supplement: Supplementary file 1 [file ijerph-22-00267-s001.zip]

Archive with 1 entries (1 files):
- ijerph-3428889-supplementary.pdf
